# Supplementary material for: Suppressing neutrophil itaconate production attenuates Mycoplasma pneumoniae pneumonia
Source: PLoS Pathog. 2024 Nov 5;20(11):e1012614. doi: 10.1371/journal.ppat.1012614 (PMC11567624; doi:10.1371/journal.ppat.1012614)
Supplement: S1 Data — (XLSX) [file ppat.1012614.s011.xlsx]

## Sheet: Fig 1A
Dynamic changes in Irg1 mRNA expression during M. pneumoniae (MP) infection in BALB/c mice
		d1		d3		d7
		mock	MP	mock	MP	mock	MP
		4.14556e-06	0.019915	3.20777e-06	0.00494436	6.91457e-05	7.7793e-05
		2.24956e-05	0.0160643	6.91457e-05	0.00694408	0.000465155	0.000690534
		0.000227791	0.018199	0.000249271	0.00494436	0.000298496	0.000402144
		4.59365e-05	0.0225614	0.000227791	0.0151977	0.000443125	0.000963118
			0.0203335		0.01418		0.00103942
			0.0240137		0.00988872		0.000798732
			0.0476956		0.0092265		0.003545
			0.0587202		0.0183255		0.00212253
	mean	7.50922e-05	0.0284378	0.000137354	0.0104564	0.00031898	0.00120491
	std deviation	0.000103226	0.0157582	0.000120211	0.00497429	0.000182223	0.00111792
	SEM	5.1613e-05	0.00557136	6.01054e-05	0.00175868	9.11116e-05	0.000395246

## Sheet: Fig 1C
Dynamic changes in itaconate concentrations (μM) in the BALF during infection
		d1		d3		d7
		mock	MP	mock	MP	mock	MP
		0.0523	0.4159	0.0209	1.4134	0.0436	0.0843
		0.0551	0.2334	0.0106	0.7522	0.0274	0.0739
		0.0411	0.4431	0.0111	1.7953	0.0416	0.0865
		0.0387	0.1881	0.0089	0.9791	0.0613	0.0073
			0.212		0.3061		0.0089
			0.3488		0.2048		0.0169
			0.1249		0.2451		0.0454
	mean	0.0468	0.280886	0.012875	0.813714	0.043475	0.0461714
	std deviation	0.00810843	0.121858	0.00543223	0.619952	0.0139004	0.0356057
	SEM	0.00405422	0.0460578	0.00271612	0.23432	0.00695022	0.0134577

## Sheet: Fig 1D
Itaconate concentrations (μM) in BALF
			WT	KO	WT-MP	KO-MP	WT-MP+ITA	KO-MP+ITA
			0.0007	0.002	0.3669	0.002	0.3623	0.4004
			0.0014	0.0169	0.4027	0.0018	0.7	0.2814
			0.0015	0.0024	0.2232	0.002	0.8963	0.4162
			0.0022	0.0031	0.3503	0.0022	0.5317	0.2592
			0.0283	0.031	0.2875	0.0043	0.2345	0.3147
			0.0035	0.0294	0.2577	0.0024	0.5973	0.3921
		mean	0.00626667	0.0141333	0.314717	0.00245	0.553683	0.344
		std deviation	0.0108356	0.0136516	0.0694223	0.000928978	0.23651	0.0673434
		SEM	0.00442362	0.00557325	0.0283415	0.000379254	0.096555	0.0274928

## Sheet: Fig 1E
M. pneumoniae colony-forming units (Log10 CFU/ml) in BALF
		WT-MP	KO-MP	WT-MP+ITA	KO-MP+ITA
		5.88649	5.30103	5.76268	5.71933
		5.94448	5.38021	5.89042	5.73878
		5.89763	5.39794	5.84386	5.74036
		5.79239	5.49136	5.8848	5.81954
		5.89763	5.49136	5.94052	5.89209
		5.90849	5.4624	5.99255	5.81291
	mean	5.88785	5.42072	5.8858	5.78717
	std deviation	0.0508692	0.0751041	0.0791591	0.0661128
	SEM	0.0207673	0.0306611	0.0323166	0.0269904

## Sheet: Fig 1F
M. pneumoniae (Log10 CFU/lung) in lung homogenates
		WT-MP	KO-MP	WT-MP+ITA	KO-MP+ITA
		6.52315	5.82814	6.5576	6.38335
		6.54263	5.87489	6.43511	6.48572
		6.5576	6.11411	6.43511	6.4302
		6.48572	5.99087	6.51511	6.46799
		6.47695	6.02979	6.46799	6.43511
		6.53494	5.94812	6.51103	6.4542
	mean	6.52016	5.96432	6.48699	6.44276
	std deviation	0.0322101	0.104147	0.0491898	0.0356629
	SEM	0.0131497	0.0425178	0.0200817	0.0145593

## Sheet: Fig 1G
The amount of IL-1β, IL-6 and TNF-α in BALF by ELISA
			IL-1β （pg/ml）
			WT	KO	WT-MP	KO-MP	WT-MP+ITA	KO-MP+ITA
			60.1243	34.5816	175.099	22.2978	57.6545	88.9166
			38.2213	52.455	79.0375	27.8872	163.27	76.1128
			38.1563	54.7948	175.424	22.4927	140.652	89.0466
			15.6684	31.2669	79.7524	28.1472	116.539	76.3728
			15.5384	30.097	101.46	69.1584	104.97	99.3156
			34.6466	32.5018	99.2506	49.2053	117.514	149.426
		mean	33.7259	39.2828	118.337	36.5314	116.767	96.5317
		std deviation	16.6998	11.2325	45.0846	18.8141	35.6849	27.3602
		SEM	6.81767	4.58564	18.4057	7.68081	14.5683	11.1697
			IL-6 (pg/ml)
			WT	KO	WT-MP	KO-MP	WT-MP+ITA	KO-MP+ITA
			22.7712	16.1067	271.145	22.0697	368.223	417.079
			17.0588	13.0668	389.252	41.0777	303.281	289.685
			17.2091	13.0835	385.327	22.1532	511.518	364.381
			15.2048	11.647	248.278	41.1445	313.186	253.774
			12.8497	9.69279	328.369	28.7843	270.159	150.716
			13.6013	14.5701	346.709	26.5461	442.735	178.727
		mean	16.4492	13.0278	328.18	30.2959	368.184	275.727
		std deviation	3.56464	2.23123	58.2686	8.76652	92.6804	103.492
		SEM	1.45526	0.910895	23.788	3.57892	37.8366	42.2506
			TNF-α (pg/ml)
			WT	KO	WT-MP	KO-MP	WT-MP+ITA	KO-MP+ITA
			13.8768	34.6587	465.789	29.7451	450.001	537.049
			22.2809	23.0327	493.498	49.641	376.808	527.276
			38.4714	50.0706	192.188	29.8257	396.865	492.881
			15.1656	22.4419	419.312	50.0169	402.933	496.586
			34.4976	13.8231	431.555	39.1695	374.875	412.948
			61.4819	19.5958	193.664	31.8394	352.777	321.873
		mean	30.9624	27.2705	366.001	38.3729	392.377	464.769
		std deviation	17.9841	13.08	136.575	9.52225	33.3736	82.509
		SEM	7.34199	5.3399	55.7565	3.88744	13.6247	33.6842

## Sheet: Fig 1H
BALF LDH levels (OD Value)
		WT	KO	WT-MP	KO-MP	WT-MP+ITA	KO-MP+ITA
		0.0239	0.0218	0.8319	0.1752	0.84474	0.6662
		0.0148	0.0185	0.9697	0.1373	0.7313	0.7364
		0.0163	0.0226	0.9214	0.1513	0.7254	0.6844
		0.0232	0.0359	0.788	0.3111	0.8708	0.5598
		0.0254	0.0266	0.9854	0.2395	0.8011	0.5733
		0.0182	0.0444	0.7702	0.2405	0.6138	0.5819
	mean	0.0203	0.0283	0.877767	0.20915	0.764523	0.633667
	std deviation	0.00442809	0.00990596	0.093459	0.0662713	0.0942542	0.0720647
	SEM	0.00180776	0.00404409	0.0381545	0.0270551	0.0384791	0.0294203

## Sheet: Fig 1J
Histological scores
			WT	KO	WT-MP	KO-MP	WT-MP+ITA	KO-MP+ITA
			3.2	2.2	8.8	3.4	8.4	8.4
			3.2	3	8.6	1.2	10.2	9.6
			3	4.2	9.6	2.6	9.2	9
			2.4	1.8	11.4	3.4	8.8	9.6
			3	2.6	9	1.4	10.2	11.4
			2.4	2.8	10	3.2	9.2	12.2
		mean	2.86667	2.76667	9.56667	2.53333	9.33333	10.0333
		std deviation	0.37238	0.823812	1.03859	1.00133	0.733939	1.46105
		SEM	0.152023	0.33632	0.424002	0.408792	0.299629	0.596471

## Sheet: Fig 2A
The number of neutrophils (Neu), alveolar macrophages (AM) and monocytes (Mono) in the mouse lung during M. pneumoniae (MP) infection
			Neu-Mock（×105）								Neu-MP（×105）
		d1	0.1	0.13	0.75	0.32				d1	24.66	28.83	30.89	37.1	34	26	26
		d3	0.132	0.078	1	0.16	0.15	0.14		d3	10.63	13.03	21.71	22.8	38	23	24	27
		d7	0.13	1.6	0.14	0.17				d7	4.89	3.6	2.75	2.92	13	10	5.6
			AM-Mock（×105）								AM-MP（×105）
		d1	0.7	0.45	0.64	0.67				d1	3.49	3.66	3.51	3.96	2.19	2.77	2.31
		d3	0.62	0.73	0.64	0.6				d3	6.88	4.63	6.92	1.84	1.27
		d7	0.75	0.59	0.62	0.65				d7	4.02	2.93	4.42	5.03	4.29	3.34	2
			Mono-Mock（×105）								Mono-MP（×105）
		d1	0.049	0.0101538	0.00539259	0.056				d1	0.421944	0.441937	0.7	0.35	0.69
		d3	0.056	0.0140954	0.00985803	0.023				d3	0.237812	0.490028	0.67	0.56	0.48
		d7	0.045	0.00239586	0.0208525	0.031				d7	0.288802	0.431706	0.243027	0.9	0.47

## Sheet: Fig 2B
The Irg1 mRNA expression in the sorted mouse lung neutrophils during M. pneumoniae infection
			Mock				MP
		d1	0.00396078	0.00053804	0.000943297		0.116629	0.0531053	0.024097
		d3	0.000543663	0.000582683	0.000392505		0.170755	0.072293	0.0514744
		d7	0.00517222	0.000557014	0.000254508		0.000990195	0.0109722	0.000766195

[truncated: 36 more sheets: Fig 2E, Fig 2G, Fig 2H, Fig 2J, Fig 2K, Fig 3A, Fig 3B, Fig 3C, Fig 3D, Fig 3E, Fig 3F, Fig 3H, Fig 4A, Fig 4B, Fig 4C, Fig 4D, Fig 4E, Fig 4F, Fig 4G, Fig 4H …]
