# Supplementary material for: Suppressing neutrophil itaconate production attenuates Mycoplasma pneumoniae pneumonia
Source: PLoS Pathog. 2024 Nov 5;20(11):e1012614. doi: 10.1371/journal.ppat.1012614 (PMC11567624; doi:10.1371/journal.ppat.1012614)
Supplement: S2 Data — (XLSX) [file ppat.1012614.s012.xlsx]

## Sheet: S1B Fig
Neutrophil numbers in BALF (n=5-8)
		Neu numbers (×105)
		WT	KO	WT-MP	KO-MP	WT-MP+ITA	KO-MP+ITA
		0.0023	0.0169	6.6144	2.8326	3.2513	6.6697
		0.0076	0.0097	6.854	0.9338	5.5221	5.3928
		0.0166	0.0167	4.3002	1.1602	4.4717	2.5463
		0.0014	0.0002	2.1415	0.971	3.1334	2.7751
		0.0003	0.0238	2.9423	0.8965	2.9807	2.86987
				2.5817	0.7148	2.6046	4.3937
				4.3693	1.925	5.4231	4.3008
				4.6181		3.8612

## Sheet: S1C Fig
Neutrophil numbers in lung (n=5-8)
		Neu numbers (×105)
		WT	KO	WT-MP	KO-MP	WT-MP+ITA	KO-MP+ITA
		0.3234	0.2864	11.1043	2.716	11.8801	9.344
		0.2715	0.1154	10.8619	2.9314	10.6532	10.2328
		0.3266	0.0778	8.435	1.7774	9.4995	5.5384
		0.0014	0.0002	11.2519	2.0297	7.3841	10.495
		0.0003	0.0238	10.6408	1.8214	7.1964	5.5786
				6.9218	0.7148	11.4162	4.3937
				4.3693	1.925	5.4231	4.3008
				4.6181		3.8612

## Sheet: S1D Fig
Alveolar macrophages (AM) numbers in BALF
		AM numbers (×105)
		WT	KO	WT-MP	KO-MP	WT-MP+ITA	KO-MP+ITA
		0.12	0.04	0.34	0.49	0.23	0.61
		0.04	0.05	0.25	0.46	0.64	0.69
		0.05	0.056	0.29	0.22	0.35	0.38
		0.12	0.04	0.47	0.23	0.74	0.37
		0.07	0.11	0.64	0.14	0.72	0.20194
				0.51	0.3	0.6	0.26
				0.28	0.19	0.27	0.78
				0.27		0.26

## Sheet: S1E Fig
Alveolar macrophages (AM) numbers in lung
		AM numbers (×105)
		WT	KO	WT-MP	KO-MP	WT-MP+ITA	KO-MP+ITA
		0.8623	0.5345	0.7394	0.6861	0.8179	1.6117
		0.8707	0.5412	0.7193	0.3736	0.9811	1.1247
		0.12	0.04	0.34	0.413	0.23	1.2178
		0.07	0.11	0.25	0.3	0.64	0.26
				0.29	0.19	0.35	0.78

## Sheet: S2A Fig
Flow cytometric analysis of IRG1 expression in lung alveolar macrophages (AM) at day 1 and day 3 after M. pneumoniae (MP) infection in mice (n=4 per group)
		IRG1 (MFI)
		d1		d3
		mock	MP	mock	MP
		635.687	669.28	585.994	686.909
		532.631	629.094	507.361	663.909
		463.711	732.727	570.305	788.537
		533.861	774.858	508.689	748.823

## Sheet: S2B Fig
Neutrophil numbers in lung
			Neu numbers (×105)
			IgG	Anti-Ly6G
			16.6	2
			9.5	0.5
			14.8	1.7
			20.9	1.4
			23.4	0.9
			21.4	1.9

## Sheet: S2C Fig
M. pneumoniae load in BALF
			MP (Log10 CFU/ml)
			IgG	Anti-Ly6G
			5.73239	5.81291
			5.74819	5.76343
			5.75587	5.85126
			5.82802	5.82413
			5.77743	5.78675
			5.74507	5.73247

## Sheet: S2D Fig
Alveolar macrophages (AM) numbers in lung
				AM numbers (×105)
				IgG	Anti-Ly6G
				3.4	21
				15.4	17.8
				10	12
				6.4	11.5
				12.7	12.4
				21.5	11.2

## Sheet: S2E Fig
Monocyte numbers in lung
			Monocyte numbers (×105)
			IgG	Anti-Ly6G
			4.1	8.4
			3.9	4.8
			5.3	27.1
			9.2	26.8
			11.3	22.6
			13.3	26.4

## Sheet: S2F Fig
Dynamic expression of Irg1 mRNA expression in vitro
		Irg1 mRNA expression
		0h		2h		4h		6h		12h
		PBS	MP	PBS	MP	PBS	MP	PBS	MP	PBS	MP
		0.00462927	0.00220501	0.0224833	0.0727958	0.00978644	0.0231957	0.00800435	0.787308	0.00189314	1.67597
		0.0234381	0.114229	0.0772137	0.0422472	0.0167465	0.0953912	0.0145282	2.09943	0.0272047	4.42292
		0.0222508	0.0104888	0.0210505	0.0135553	0.0113986	0.0207607	0.0133687	1.1607	0.00704102	2.08493

[truncated: 28 more sheets: S2H Fig, S2J Fig, S4 Fig, S5A Fig, S5B Fig, S5C Fig, S5D Fig, S5E Fig, S5G Fig, S6A Fig, S6C Fig, S7A Fig, S7B Fig, S7C Fig, S7D Fig, S7E Fig, S8A Fig, S8B Fig, S8C Fig, S8D Fig …]
